# Supplementary material for: Angular Regioselective Synthesis of Varied Functionalized Hexahydro-1,2,4-triazolo[4,3-a]quinazolin-9-ones and Their Antiproliferative Action
Source: Molecules. 2023 Apr 25;28(9):3718. doi: 10.3390/molecules28093718 (PMC10180492; doi:10.3390/molecules28093718)
Supplement: Supplementary file 1 [file molecules-28-03718-s001.zip]

Archive with 1 entries (1 files):
- molecules-2370099-supplementary.pdf
